# Supplementary material for: Highly Regioselective Synthesis of Bisadduct[C70] Additive toward the Enhanced Performance of Perovskite Solar Cells
Source: Nanomaterials (Basel). 2022 Jul 9;12(14):2355. doi: 10.3390/nano12142355 (PMC9324603; doi:10.3390/nano12142355)
Supplement: Supplementary file 1 [file nanomaterials-12-02355-s001.zip]

Archive with 1 entries (1 files):
- nanomaterials-1747131-supplementary.pdf
